# Supplementary material for: Characterization of Portulaca oleracea Whole Plant: Evaluating Antioxidant, Anticancer, Antibacterial, and Antiviral Activities and Application as Quality Enhancer in Yogurt
Source: Molecules. 2023 Aug 3;28(15):5859. doi: 10.3390/molecules28155859 (PMC10421184; doi:10.3390/molecules28155859)
Supplement: Supplementary file 1 [file molecules-28-05859-s001.zip]

Archive with 1 entries (1 files):
- molecules-2514385-supplementary.pdf
